# Supplementary material for: Carbon Nanohorns as Reaction Nanochambers – a Systematic Monte Carlo Study
Source: Sci Rep. 2018 Oct 18;8:15407. doi: 10.1038/s41598-018-33725-z (PMC6194008; doi:10.1038/s41598-018-33725-z)
Supplement: Supplementary file 5 — Supplementary animation 4 [file 41598_2018_33725_MOESM5_ESM.zip]

Archive with 1 entries (1 files):
- animation_4.mpg
